# Supplementary material for: Immortalized Canine Adipose-Derived Mesenchymal Stem Cells Maintain the Immunomodulatory Capacity of the Original Primary Cells
Source: Int J Mol Sci. 2023 Dec 14;24(24):17484. doi: 10.3390/ijms242417484 (PMC10743981; doi:10.3390/ijms242417484)
Supplement: Supplementary file 1 [file ijms-24-17484-s001.zip]

Archive with 1 entries (1 files):
- ijms-2745247-supplementary.pdf
